# Supplementary material for: The transcriptional and mutational landscapes of lipid metabolism-related genes in colon cancer
Source: Oncotarget. 2017 Dec 21;9(5):5919–30. doi: 10.18632/oncotarget.23592 (PMC5814184; doi:10.18632/oncotarget.23592)
Supplement: Supplementary file 2 [file oncotarget-09-5919-s002.xlsx]

## Sheet: Sheet1
	rs11727009		rs2066714		rs2066715		rs2066718		rs2230806		rs2230808		rs2234970
N (653)	93		94		92		94		93		93		94
Concordance (%) (95.7%)	95.7		96.8		100		100		94.6		87.1		95.7
Patient id	Genotyping	NGS	Genotyping	NGS	Genotyping	NGS	Genotyping	NGS	Genotyping	NGS	Genotyping	NGS	Genotyping	NGS
P1	A/A	A/A	T/C	T/C	C/C	C/C	C/C	C/C	C/T	C/T	C/C	C/C	A/C	A/C
P2	A/G	A/G	T/C	T/C	C/T	C/T	C/C	C/C	C/C	C/C	C/C	C/C	A/C	A/C
P3	A/A	A/A	T/T	T/T	C/C	C/C	C/C	C/C	C/C	C/C	C/C	C/C	C/C	C/C
P4	A/A	A/A	T/C	T/C	C/T	C/T	C/C	C/C	C/C	C/C	C/C	T/C	A/A	A/A
P5	A/A	A/A	T/T	T/T	C/C	C/C	C/C	C/C	C/C	C/C	C/C	T/C	A/A	A/A
P6	A/G	A/G	T/T	T/T	C/C	C/C	C/C	C/C	C/C	C/C	C/C	C/C	A/C	A/C
P7	G/G	A/G	T/T	T/T	C/C	C/C	C/C	C/C	C/T	C/T	C/C	C/C	A/C	A/C
P8	A/A	A/A	T/T	T/T	C/C	C/C	C/C	C/C	C/C	C/C	C/C	C/C	A/A	A/A
P9	G/G	G/G	T/T	T/T	C/C	C/C	C/C	C/C	C/C	C/C	C/C	T/C	A/C	A/C
P10	A/G	A/G	T/C	T/C	C/C	C/C	C/C	C/C	C/T	C/T	C/C	C/C	A/A	A/A
P11	A/A	A/A	T/T	T/T	C/C	C/C	C/T	C/T	C/T	C/T	C/C	C/C	A/C	A/C
P12	A/A	A/A	T/T	T/T	C/C	C/C	C/C	C/C	C/T	C/T	C/C	T/C	A/A	A/A
P13	A/G	A/G	T/C	T/C	C/T	C/T	C/C	C/C	C/T	C/T	T/C	T/C	C/C	C/C
P14	A/A	A/A	T/T	T/T	C/C	C/C	C/C	C/C	C/C	C/C	C/C	C/C	A/C	A/C
P15	A/G	A/G	T/T	T/T	C/C	C/C	C/T	C/T	C/T	C/T	C/C	C/C	A/A	A/A
P16	A/A	A/A	T/C	T/C	C/C	C/C	C/C	C/C	C/T	C/T	C/C	C/C	A/C	A/C
P17	A/A	A/A	T/T	T/T	C/C	C/C	C/C	C/C	C/C	C/T		T/C	A/A	A/A
P18	A/G	A/G	C/C	T/C	C/C	C/C	C/C	C/C	C/T	C/T	C/C	C/C	A/C	A/C
P19	A/G	A/G	T/T	T/T	C/C	C/C	C/C	C/C	C/C	C/C	T/C	T/C	A/C	A/C
P20	A/A	A/A	T/T	T/T	C/C	C/C	C/T	C/T	C/T	C/T	T/C	T/C	A/C	A/C
P21	A/A	A/A	T/C	T/C	C/C	C/C	C/C	C/C	C/T	C/T	T/C	T/C	A/A	A/A
P22	A/G	A/G	T/T	T/T	C/C	C/C	C/C	C/C	C/C	C/C	T/C	T/C	C/C	C/C
P23	A/A	A/A	T/C	T/C	C/C	C/C	C/C	C/C	C/C	C/T	T/T	T/T	C/C	C/C
P24	A/G	A/G	T/C	T/C	C/C	C/C	C/C	C/C	C/C	C/C	C/C	C/C	A/C	A/C
P25	G/G	G/G	T/T	T/T	C/C	C/C	C/C	C/C	C/C	C/C	C/C	T/C	A/C	A/C
P26	A/G	A/G	C/C	C/C	C/T	C/T	C/C	C/C	C/C	C/C	T/C	T/C	C/C	C/C
P27	A/G	A/G	T/T	T/T	C/C	C/C	C/C	C/C	C/C	C/C	T/C	T/C	A/C	A/C
P28	A/A	A/A	T/T	T/T	C/C	C/C	C/C	C/C	C/C	C/C	T/C	T/C	A/C	A/C
P29	A/A	A/A	T/T	T/T	C/C	C/C	C/C	C/C	C/T	C/T	C/C	C/C	C/C	C/C
P30	A/G	A/G	T/T	T/T	C/C	C/C	C/C	C/C	C/C	C/C	C/C	C/C	A/A	A/A
P31	G/G	G/G	T/T	T/T	C/C	C/C	C/C	C/C	C/C	C/C	C/C	C/C	A/A	A/A
P32	A/A	A/A	T/T	T/T	C/C	C/C	C/C	C/C	T/T	C/T	C/C	C/C	A/A	A/A
P33	A/A	A/A	T/C	T/C	C/T	C/T	C/C	C/C	C/T	C/T	T/C	T/C	A/A	A/A
P34	A/G	A/G	T/T	T/T	C/C	C/C	C/C	C/C	C/T	C/T	C/C	C/C	A/A	A/A
P35	A/A	A/A	T/T	T/T	C/C	C/C	C/C	C/C	C/T	C/T	C/C	C/C	A/A	A/A
P36	A/A	A/A	T/T	T/T	C/C	C/C	C/C	C/C	C/C	C/C	T/C	T/C	A/A	A/A
P37	A/G	A/G	T/T	T/T	C/C	C/C	C/C	C/C	C/T	C/T	C/C	C/C	A/A	A/A
P38	A/A	A/A	T/T	T/T	C/C	C/C	C/C	C/C	C/C	C/C	C/C	C/C	A/C	A/C
P39	A/A	A/A	T/C	T/C	C/T	C/T	C/C	C/C	C/C	C/C	T/T	T/T	A/C	A/C
P40	A/A	A/A	T/T	T/T	C/C	C/C	C/C	C/C	C/T	C/T	T/C	T/C	A/C	A/C
P41	A/A	A/A	T/C	T/C	C/C	C/C	C/C	C/C	C/T	C/T	C/C	C/C	C/C	C/C
P42	A/G	A/G	T/C	T/C	C/C	C/C	C/C	C/C	C/C	C/C	T/T	T/T	A/C	A/C
P43	A/A	A/A	T/C	T/C	C/C	C/C	C/C	C/C	C/T	C/T	T/C	T/C	A/A	A/A
P44	A/G	A/A	T/T	T/T	C/C	C/C	C/C	C/C	C/C	C/C	C/C	T/T	A/A	A/A
P45	A/G	A/G	T/C	T/C	C/C	C/C	C/C	C/C	C/T	C/T	C/C	C/C	A/A	A/A
P46		A/G	T/C	T/T		C/T	C/C	C/C	C/C	C/C	T/C	T/T	A/C	A/C
P47	A/A	A/A	T/T	T/T	C/C	C/C	C/C	C/C	C/C	C/C	C/C	C/C	C/C	C/C
P48	A/A	A/A	T/C	T/C	C/C	C/C	C/C	C/C	C/T	C/T	T/C	T/T	A/A	A/A
P49	A/A	A/A	T/T	T/T	C/C	C/C	C/T	C/T	C/T	C/T	T/C	T/C	C/C	C/C
P50	A/A	A/A	T/T	T/T	C/C	C/C	C/T	C/T	C/T	C/T	C/C	C/C	C/C	C/C
P51	A/A	A/A	C/C	C/C	C/C	C/C	C/C	C/C	C/T	C/C	C/C	C/C	A/C	A/C
P52	A/A	A/A	T/T	T/T	C/C	C/C	C/C	C/C	C/C	C/C	C/C	T/T	A/A	A/A
P53	A/A	A/A	T/T	T/T	C/C	C/C	C/C	C/C	C/C	C/C	T/C	T/C	A/A	A/A
P54	A/A	A/A	T/C	T/C	C/C	C/C	C/C	C/C	C/T	C/T	C/C	C/C	C/C	C/C
P55	A/G	A/G	T/C	T/C	C/C	C/C	C/C	C/C	C/T	C/T	C/C	C/C	A/C	A/C
P56	G/G	A/G	T/T	T/T	C/C	C/C	C/C	C/C	C/C	C/C	T/C	T/C	C/C	C/C
P57	A/G	A/G	T/T	T/T	C/C	C/C	C/C	C/C	C/T	C/T	C/C	T/C	A/C	A/C
P58	A/G	A/G	T/C	T/C	C/C	C/C	C/C	C/C	C/T	C/T	T/C	T/C	A/C	A/C
P59	A/G	A/G	T/T	T/T	C/C	C/C	C/C	C/C	C/C	C/C	C/C	C/C	A/C	A/C
P60	A/A	A/A	T/T	T/T	C/C	C/C	C/C	C/C	C/C	C/C	C/C	C/C	A/C	A/C
P61	A/G	A/G	T/T	T/T	C/C	C/C	C/C	C/C	C/T	C/T	T/C	T/C	A/A	A/A
P62	A/G	A/G	T/T	T/T	C/C	C/C	C/C	C/C	C/C	C/C	C/C	C/C	A/C	A/C
P63	A/G	A/G	T/T	T/T	C/C	C/C	C/C	C/C	C/T	C/T	T/C	T/C	A/A	A/A
P64	A/A	A/A	T/T	T/T	C/C	C/C	C/C	C/C	C/T	C/T	T/C	T/C	A/C	A/C
P65	A/G	A/G	T/C	T/C	C/T	C/T	C/C	C/C	C/C	C/C	C/C	C/C	C/C	A/C
P66	A/G	A/G	C/C	C/C	C/T	C/T	C/C	C/C	C/T	C/T	T/C	T/C	A/A	A/A
P68	A/A	A/A	T/T	T/T	C/C	C/C	C/C	C/C		C/T	T/C	T/C	C/C	A/C
P69	A/G	A/G	T/T	T/T	C/C	C/C	C/C	C/C	C/C	C/C	C/C	C/C	A/C	A/C
P70	G/G	G/G	T/T	T/T		C/C	C/C	C/C	C/T	C/T	T/C	T/C	A/C	A/C
P71	A/A	A/A	T/T	T/T	C/C	C/C	C/T	C/T	C/T	C/T	T/T	T/T	A/C	A/C
P72	A/G	A/A	T/T	T/T	C/C	C/C	C/T	C/T	T/T	C/T	T/T	T/T	A/C	A/C
P73	A/A	A/A	T/C	T/C	C/C	C/C	C/C	C/C	C/T	C/T	C/C	T/C	C/C	C/C
P74	A/A	A/A	T/T	T/T	C/C	C/C	C/T	C/T	T/T	T/T	C/C	C/C	C/C	C/C
P75	A/A	A/A	C/C	C/C	T/T	T/T	C/C	C/C	C/T	C/T	T/C	T/C	C/C	C/C
P76	A/G	A/G	T/T	T/T	C/C	C/C	C/C	C/C	T/T	T/T	T/T	T/T	A/A	A/A
P77	A/A	A/A	T/T	T/T	C/C	C/C	C/C	C/C	C/C	C/C	T/C	T/C	A/C	A/C
P78	G/G	G/G	T/T	T/T	C/C	C/C	C/C	C/C	C/C	C/C	C/C	C/C	A/C	A/C
P79	A/G	A/G	T/T	T/T	C/C	C/C	C/C	C/C	C/C	C/C	C/C	C/C	A/C	A/C
P80	A/A	A/A	T/T	T/T	C/C	C/C	C/C	C/C	C/C	C/C	T/C	T/C	A/C	A/C
P81	A/G	A/G	T/C	T/C	C/C	C/C	C/C	C/C	C/T	C/T	C/C	C/C	A/C	A/C
P82	A/A	A/A	C/C	T/C	T/T	T/T	C/C	C/C	C/T	C/T	T/C	T/C	C/C	A/C
P83	A/A	A/A	C/C	C/C	C/C	C/C	C/C	C/C	T/T	T/T	C/C	C/C	A/A	A/A
P84	A/A	A/A	T/C	T/C	C/C	C/C	C/C	C/C	C/T	C/T	C/C	C/C	A/A	A/A
P85	A/G	A/G	T/T	T/T	C/C	C/C	C/C	C/C	C/T	C/T	T/C	T/C	A/C	A/C
P86	A/G	A/G	T/T	T/T	C/C	C/C	C/C	C/C	C/C	C/C	C/C	C/C	A/C	A/C
P87	A/G	A/G	T/C	T/C	C/T	C/T	C/C	C/C	C/C	C/C	C/C	C/C	A/C	A/C
P88	A/A	A/A	T/T	T/T	C/C	C/C	C/C	C/C	C/C	C/C	C/C	C/C	A/C	A/C
P89	A/A	A/A	T/C	T/C	C/C	C/C	C/C	C/C	C/T	C/T	C/C	C/C	A/A	A/A
P90	A/G	A/G	T/T	T/T	C/C	C/C	C/C	C/C	C/T	C/T	C/C	C/C	A/C	A/C
P91	A/G	A/G	T/T	T/T	C/C	C/C	C/C	C/C	C/T	C/T	C/C	C/C	C/C	A/C
P92	G/G	G/G	T/T	T/T	C/C	C/C	C/T	C/T	T/T	T/T	T/C	T/C	A/A	A/A
P93	A/A	A/A	T/T	T/T	C/C	C/C	C/C	C/C	C/T	C/T	T/C	T/C	A/C	A/C
P94	A/G	A/G	T/T	T/T	C/C	C/C	C/C	C/C	C/C	C/C	C/C	T/C	A/C	A/C
P95	A/A	A/A	T/C	T/C	C/C	C/C	C/C	C/C	T/T	T/T	C/C	C/C	C/C	C/C
