# Supplementary material for: The transcriptional and mutational landscapes of lipid metabolism-related genes in colon cancer
Source: Oncotarget. 2017 Dec 21;9(5):5919–30. doi: 10.18632/oncotarget.23592 (PMC5814184; doi:10.18632/oncotarget.23592)
Supplement: Supplementary file 3 [file oncotarget-09-5919-s003.xlsx]

## Sheet: Sheet1
Target Region	Upstream	Downstream	Chromosome	Start Coordinate	Stop Coordinate	Target Type	Target Count	Amplicons	Avoid SNPs	Date Added	Labels
ABCA1 + ABCA1	0	0	9	107558324	107558715	FullRegion	1	6	Yes	2015-03-27
ABCA1 + ABCA1	0	0	9	107576389	107576766	FullRegion	1	6	Yes	2015-03-27
ABCA1 + ABCA1	0	0	9	107581857	107582360	FullRegion	1	6	Yes	2015-03-27
ACSL1 + ACSL1	0	0	4	185678779	185679084	FullRegion	1	3	Yes	2015-03-27
ACSL1 + ACSL1	0	0	4	185694807	185695039	FullRegion	1	3	Yes	2015-03-27
ABCA1_Cds_17097928	0	0	9	107550697	107550858	FullRegion	1	2	Yes	2015-03-27
ABCA1_Cds_17098186	0	0	9	107554207	107554289	FullRegion	1	1	Yes	2015-03-27
ABCA1_Cds_17098285	0	0	9	107593893	107594118	FullRegion	1	3	Yes	2015-03-27
ABCA1_Cds_17098325	0	0	9	107555057	107555197	FullRegion	1	2	Yes	2015-03-27
ABCA1_Cds_17098370	0	0	9	107646698	107646859	FullRegion	1	2	Yes	2015-03-27
ABCA1_Cds_17098391	0	0	9	107550191	107550345	FullRegion	1	2	Yes	2015-03-27
ABCA1_Cds_17098627	0	0	9	107573071	107573215	FullRegion	1	2	Yes	2015-03-27
ABCA1_Cds_17098743	0	0	9	107583646	107583797	FullRegion	1	2	Yes	2015-03-27
ABCA1_Cds_17098807	0	0	9	107623950	107624091	FullRegion	1	2	Yes	2015-03-27
ABCA1_Cds_17098889	0	0	9	107620793	107620989	FullRegion	1	2	Yes	2015-03-27
ABCA1_Cds_17099008	0	0	9	107580934	107581174	FullRegion	1	3	Yes	2015-03-27
ABCA1_Cds_17099021	0	0	9	107607748	107607860	FullRegion	1	2	Yes	2015-03-27
ABCA1_Cds_17099320	0	0	9	107586736	107586869	FullRegion	1	2	Yes	2015-03-27
ABCA1_Cds_17099438	0	0	9	107555442	107555591	FullRegion	1	2	Yes	2015-03-27
ABCA1_Cds_17099484	0	0	9	107565555	107565607	FullRegion	1	1	Yes	2015-03-27
ABCA1_Cds_17099629	0	0	9	107564325	107564450	FullRegion	1	2	Yes	2015-03-27
ABCA1_Cds_17099906	0	0	9	107549144	107549267	FullRegion	1	2	Yes	2015-03-27
ABCA1_Cds_17100233	0	0	9	107599251	107599387	FullRegion	1	2	Yes	2015-03-27
ABCA1_Cds_17100348	0	0	9	107602550	107602810	FullRegion	1	3	Yes	2015-03-27
ABCA1_Cds_17100446	0	0	9	107556658	107556801	FullRegion	1	2	Yes	2015-03-27
ABCA1_Cds_17100569	0	0	9	107579603	107579695	FullRegion	1	2	Yes	2015-03-27
ABCA1_Cds_17100720	0	0	9	107546589	107546746	FullRegion	1	2	Yes	2015-03-27
ABCA1_Cds_17101000	0	0	9	107651373	107651486	FullRegion	1	2	Yes	2015-03-27
ABCA1_Cds_17101017	0	0	9	107560692	107560889	FullRegion	1	2	Yes	2015-03-27
ABCA1_Cds_17101162	0	0	9	107548569	107548681	FullRegion	1	2	Yes	2015-03-27
ABCA1_Cds_17101257	0	0	9	107562090	107562279	FullRegion	1	2	Yes	2015-03-27
ABCA1_Cds_17101313	0	0	9	107645310	107645448	FullRegion	1	2	Yes	2015-03-27
ABCA1_Cds_17101369	0	0	9	107593196	107593392	FullRegion	1	3	Yes	2015-03-27
ABCA1_Cds_17101450	0	0	9	107553193	107553319	FullRegion	1	2	Yes	2015-03-27
ABCA1_Cds_17101530	0	0	9	107562781	107562875	FullRegion	1	1	Yes	2015-03-27
ABCA1_Cds_17101542	0	0	9	107566897	107567011	FullRegion	1	2	Yes	2015-03-27
ABCA1_Cds_17101709	0	0	9	107571737	107571855	FullRegion	1	2	Yes	2015-03-27
ABCA1_Cds_17102126	0	0	9	107599699	107599858	FullRegion	1	2	Yes	2015-03-27
ABCA1_Cds_17102163	0	0	9	107665885	107665970	FullRegion	1	2	Yes	2015-03-27
ABCA1_Cds_17102373	0	0	9	107578414	107578636	FullRegion	1	2	Yes	2015-03-27
ABCA1_Cds_17102401	0	0	9	107591187	107591429	FullRegion	1	2	Yes	2015-03-27
ABCA1_Cds_17102469	0	0	9	107547667	107547930	FullRegion	1	3	Yes	2015-03-27
ABCA1_Cds_17102490	0	0	9	107574845	107575013	FullRegion	1	2	Yes	2015-03-27
ABCA1_Cds_17102556	0	0	9	107587954	107588178	FullRegion	1	2	Yes	2015-03-27
ABCA1_Cds_17102655	0	0	9	107589219	107589460	FullRegion	1	3	Yes	2015-03-27
ABCA1_Cds_17102741	0	0	9	107584767	107584958	FullRegion	1	2	Yes	2015-03-27
ABCA1_Cds_17102991	0	0	9	107568512	107568721	FullRegion	1	3	Yes	2015-03-27
ABCA1_Cds_17103087	0	0	9	107594845	107595062	FullRegion	1	3	Yes	2015-03-27
ACSL1_Cds_17002355	0	0	4	185678272	185678429	FullRegion	1	2	Yes	2015-03-27
ACSL1_Cds_17002691	0	0	4	185705071	185705155	FullRegion	1	1	Yes	2015-03-27
ACSL1_Cds_17002893	0	0	4	185685997	185686089	FullRegion	1	2	Yes	2015-03-27
ACSL1_Cds_17002962	0	0	4	185684311	185684419	FullRegion	1	1	Yes	2015-03-27
ACSL1_Cds_17002996	0	0	4	185687035	185687150	FullRegion	1	1	Yes	2015-03-27
ACSL1_Cds_17003879	0	0	4	185697628	185697826	FullRegion	1	3	Yes	2015-03-27
ACSL1_Cds_17003928	0	0	4	185698028	185698147	FullRegion	1	1	Yes	2015-03-27
ACSL1_Cds_17004086	0	0	4	185687766	185687920	FullRegion	1	2	Yes	2015-03-27
ACSL1_Cds_17004639	0	0	4	185694225	185694318	FullRegion	1	2	Yes	2015-03-27
ACSL1_Cds_17004830	0	0	4	185709761	185709895	FullRegion	1	2	Yes	2015-03-27
ACSL1_Cds_17005357	0	0	4	185701476	185701597	FullRegion	1	2	Yes	2015-03-27
ACSL1_Cds_17005367	0	0	4	185683551	185683687	FullRegion	1	2	Yes	2015-03-27
ACSL1_Cds_17005527	0	0	4	185681501	185681664	FullRegion	1	2	Yes	2015-03-27
ACSL1_Cds_17006675	0	0	4	185691543	185691640	FullRegion	1	1	Yes	2015-03-27
ACSL1_Cds_17007950	0	0	4	185724464	185724678	FullRegion	1	2	Yes	2015-03-27
ACSL1_Cds_17008565	0	0	4	185689460	185689614	FullRegion	1	2	Yes	2015-03-27
AGPAT1_Cds_17028063	0	0	6	32137046	32137235	FullRegion	1	2	Yes	2015-03-27
AGPAT1_Cds_17028708	0	0	6	32139064	32139283	FullRegion	1	3	Yes	2015-03-27
AGPAT1_Cds_17031057	0	0	6	32138704	32138857	FullRegion	1	2	Yes	2015-03-27
GCNT3_Cds_16799713	0	0	15	59910428	59911761	FullRegion	1	18	Yes	2015-03-27
SCD_Cds_16713268	0	0	10	102112113	102112263	FullRegion	1	2	Yes	2015-03-27
SCD_Cds_16714813	0	0	10	102116279	102116531	FullRegion	1	3	Yes	2015-03-27
SCD_Cds_16715172	0	0	10	102107811	102108113	FullRegion	1	3	Yes	2015-03-27
SCD_Cds_16715752	0	0	10	102107252	102107298	FullRegion	1	1	Yes	2015-03-27
SCD_Cds_16715893	0	0	10	102120481	102120697	FullRegion	1	3	Yes	2015-03-27
SCD_Cds_16716663	0	0	10	102114174	102114399	FullRegion	1	3	Yes	2015-03-27
AGPAT1_Cds_17029651 + AGPAT1_Cds_17026598 + AGPAT1_Cds_17030373	0	0	6	32137733	32138387	FullRegion	1	9	Yes	2015-03-27		Merged
