# Supplementary material for: The transcriptional and mutational landscapes of lipid metabolism-related genes in colon cancer
Source: Oncotarget. 2017 Dec 21;9(5):5919–30. doi: 10.18632/oncotarget.23592 (PMC5814184; doi:10.18632/oncotarget.23592)
Supplement: Supplementary file 4 [file oncotarget-09-5919-s004.xlsx]

## Sheet: Sheet1
Target Region	Upstream	Downstream	Chromosome	Start Coordinate	Stop Coordinate	Target Type	Target Count	Amplicons	Avoid SNPs	Date Added	Labels
AGPAT1_Cds_17028063_UserDefined (36167631)	0	0	6	32137046	32137235	FullRegion	1	2	No	2015-04-09
AGPAT1_Cds_17029651 + AGPAT1_Cds_17026598 + AGPAT1_Cds_17030373_UserDefined (36167644)	0	0	6	32137733	32138387	FullRegion	1	9	No	2015-04-09
AGPAT1_Cds_17031057_UserDefined (36167635)	0	0	6	32138704	32138857	FullRegion	1	2	No	2015-04-09
AGPAT1_Cds_17028708_UserDefined (36167632)	0	0	6	32139064	32139283	FullRegion	1	3	No	2015-04-09
SCD_Cds_16715752_UserDefined (36167640)	0	0	10	102107252	102107298	FullRegion	1	1	No	2015-04-09
SCD_Cds_16715172_UserDefined (36167639)	0	0	10	102107811	102108113	FullRegion	1	3	No	2015-04-09
SCD_Cds_16713268_UserDefined (36167637)	0	0	10	102112113	102112263	FullRegion	1	2	No	2015-04-09
SCD_Cds_16716663_UserDefined (36167642)	0	0	10	102114174	102114399	FullRegion	1	3	No	2015-04-09
SCD_Cds_16714813_UserDefined (36167638)	0	0	10	102116279	102116531	FullRegion	1	3	No	2015-04-09
SCD_Cds_16715893_UserDefined (36167641)	0	0	10	102120481	102120697	FullRegion	1	3	No	2015-04-09
ABCA1_Cds_17100720_UserDefined (36167592)	0	0	9	107546589	107546746	FullRegion	1	2	No	2015-04-09
ABCA1_Cds_17102469_UserDefined (36167607)	0	0	9	107547667	107547930	FullRegion	1	3	No	2015-04-09
ABCA1_Cds_17101162_UserDefined (36167595)	0	0	9	107548569	107548681	FullRegion	1	2	No	2015-04-09
ABCA1_Cds_17099906_UserDefined (36167587)	0	0	9	107549144	107549267	FullRegion	1	2	No	2015-04-09
ABCA1_Cds_17098391_UserDefined (36167576)	0	0	9	107550191	107550345	FullRegion	1	2	No	2015-04-09
ABCA1_Cds_17097928_UserDefined (36167571)	0	0	9	107550697	107550858	FullRegion	1	2	No	2015-04-09
ABCA1_Cds_17101450_UserDefined (36167599)	0	0	9	107553193	107553319	FullRegion	1	2	No	2015-04-09
ABCA1_Cds_17098186_UserDefined (36167572)	0	0	9	107554207	107554289	FullRegion	1	1	No	2015-04-09
ABCA1_Cds_17098325_UserDefined (36167574)	0	0	9	107555057	107555197	FullRegion	1	2	No	2015-04-09
ABCA1_Cds_17099438_UserDefined (36167584)	0	0	9	107555442	107555591	FullRegion	1	2	No	2015-04-09
ABCA1_Cds_17100446_UserDefined (36167590)	0	0	9	107556658	107556801	FullRegion	1	2	No	2015-04-09
ABCA1 + ABCA1_UserDefined (36167566)	0	0	9	107558324	107558715	FullRegion	1	5	No	2015-04-09
ABCA1_Cds_17101017_UserDefined (36167594)	0	0	9	107560692	107560889	FullRegion	1	2	No	2015-04-09
ABCA1_Cds_17101257_UserDefined (36167596)	0	0	9	107562090	107562279	FullRegion	1	2	No	2015-04-09
ABCA1_Cds_17101530_UserDefined (36167600)	0	0	9	107562781	107562875	FullRegion	1	1	No	2015-04-09
ABCA1_Cds_17099629_UserDefined (36167586)	0	0	9	107564325	107564450	FullRegion	1	2	No	2015-04-09
ABCA1_Cds_17099484_UserDefined (36167585)	0	0	9	107565555	107565607	FullRegion	1	1	No	2015-04-09
ABCA1_Cds_17101542_UserDefined (36167601)	0	0	9	107566897	107567011	FullRegion	1	2	No	2015-04-09
ABCA1_Cds_17102991_UserDefined (36167612)	0	0	9	107568512	107568721	FullRegion	1	2	No	2015-04-09
ABCA1_Cds_17101709_UserDefined (36167602)	0	0	9	107571737	107571855	FullRegion	1	1	No	2015-04-09
ABCA1_Cds_17098627_UserDefined (36167577)	0	0	9	107573071	107573215	FullRegion	1	2	No	2015-04-09
ABCA1_Cds_17102490_UserDefined (36167608)	0	0	9	107574845	107575013	FullRegion	1	2	No	2015-04-09
ABCA1 + ABCA1_UserDefined (36167567)	0	0	9	107576389	107576766	FullRegion	1	5	No	2015-04-09
ABCA1_Cds_17102373_UserDefined (36167605)	0	0	9	107578414	107578636	FullRegion	1	2	No	2015-04-09
ABCA1_Cds_17100569_UserDefined (36167591)	0	0	9	107579603	107579695	FullRegion	1	2	No	2015-04-09
ABCA1_Cds_17099008_UserDefined (36167581)	0	0	9	107580934	107581174	FullRegion	1	3	No	2015-04-09
ABCA1 + ABCA1_UserDefined (36167568)	0	0	9	107581857	107582360	FullRegion	1	6	No	2015-04-09
ABCA1_Cds_17098743_UserDefined (36167578)	0	0	9	107583646	107583797	FullRegion	1	2	No	2015-04-09
ABCA1_Cds_17102741_UserDefined (36167611)	0	0	9	107584767	107584958	FullRegion	1	2	No	2015-04-09
ABCA1_Cds_17099320_UserDefined (36167583)	0	0	9	107586736	107586869	FullRegion	1	2	No	2015-04-09
ABCA1_Cds_17102556_UserDefined (36167609)	0	0	9	107587954	107588178	FullRegion	1	2	No	2015-04-09
ABCA1_Cds_17102655_UserDefined (36167610)	0	0	9	107589219	107589460	FullRegion	1	3	No	2015-04-09
ABCA1_Cds_17102401_UserDefined (36167606)	0	0	9	107591187	107591429	FullRegion	1	2	No	2015-04-09
ABCA1_Cds_17101369_UserDefined (36167598)	0	0	9	107593196	107593392	FullRegion	1	3	No	2015-04-09
ABCA1_Cds_17098285_UserDefined (36167573)	0	0	9	107593893	107594118	FullRegion	1	2	No	2015-04-09
ABCA1_Cds_17103087_UserDefined (36167613)	0	0	9	107594845	107595062	FullRegion	1	3	No	2015-04-09
ABCA1_Cds_17100233_UserDefined (36167588)	0	0	9	107599251	107599387	FullRegion	1	2	No	2015-04-09
ABCA1_Cds_17102126_UserDefined (36167603)	0	0	9	107599699	107599858	FullRegion	1	2	No	2015-04-09
ABCA1_Cds_17100348_UserDefined (36167589)	0	0	9	107602550	107602810	FullRegion	1	3	No	2015-04-09
ABCA1_Cds_17099021_UserDefined (36167582)	0	0	9	107607748	107607860	FullRegion	1	2	No	2015-04-09
ABCA1_Cds_17098889_UserDefined (36167580)	0	0	9	107620793	107620989	FullRegion	1	2	No	2015-04-09
ABCA1_Cds_17098807_UserDefined (36167579)	0	0	9	107623950	107624091	FullRegion	1	2	No	2015-04-09
ABCA1_Cds_17101313_UserDefined (36167597)	0	0	9	107645310	107645448	FullRegion	1	2	No	2015-04-09
ABCA1_Cds_17098370_UserDefined (36167575)	0	0	9	107646698	107646859	FullRegion	1	2	No	2015-04-09
ABCA1_Cds_17101000_UserDefined (36167593)	0	0	9	107651373	107651486	FullRegion	1	2	No	2015-04-09
ABCA1_Cds_17102163_UserDefined (36167604)	0	0	9	107665885	107665970	FullRegion	1	2	No	2015-04-09
ACSL1_Cds_17002355_UserDefined (36167614)	0	0	4	185678272	185678429	FullRegion	1	2	No	2015-04-09
ACSL1 + ACSL1_UserDefined (36167569)	0	0	4	185678779	185679084	FullRegion	1	3	No	2015-04-09
ACSL1_Cds_17005527_UserDefined (36167626)	0	0	4	185681501	185681664	FullRegion	1	2	No	2015-04-09
ACSL1_Cds_17005367_UserDefined (36167625)	0	0	4	185683551	185683687	FullRegion	1	2	No	2015-04-09
ACSL1_Cds_17002962_UserDefined (36167617)	0	0	4	185684311	185684419	FullRegion	1	1	No	2015-04-09
ACSL1_Cds_17002893_UserDefined (36167616)	0	0	4	185685997	185686089	FullRegion	1	1	No	2015-04-09
ACSL1_Cds_17002996_UserDefined (36167618)	0	0	4	185687035	185687150	FullRegion	1	1	No	2015-04-09
ACSL1_Cds_17004086_UserDefined (36167621)	0	0	4	185687766	185687920	FullRegion	1	2	No	2015-04-09
ACSL1_Cds_17008565_UserDefined (36167629)	0	0	4	185689460	185689614	FullRegion	1	2	No	2015-04-09
ACSL1_Cds_17006675_UserDefined (36167627)	0	0	4	185691543	185691640	FullRegion	1	1	No	2015-04-09
ACSL1_Cds_17004639_UserDefined (36167622)	0	0	4	185694225	185694318	FullRegion	1	1	No	2015-04-09
ACSL1 + ACSL1_UserDefined (36167570)	0	0	4	185694807	185695039	FullRegion	1	2	No	2015-04-09
ACSL1_Cds_17003879_UserDefined (36167619)	0	0	4	185697628	185697826	FullRegion	1	3	No	2015-04-09
ACSL1_Cds_17003928_UserDefined (36167620)	0	0	4	185698028	185698147	FullRegion	1	1	No	2015-04-09
ACSL1_Cds_17005357_UserDefined (36167624)	0	0	4	185701476	185701597	FullRegion	1	2	No	2015-04-09
ACSL1_Cds_17002691_UserDefined (36167615)	0	0	4	185705071	185705155	FullRegion	1	1	No	2015-04-09
ACSL1_Cds_17004830_UserDefined (36167623)	0	0	4	185709761	185709895	FullRegion	1	2	No	2015-04-09
ACSL1_Cds_17007950_UserDefined (36167628)	0	0	4	185724464	185724678	FullRegion	1	2	No	2015-04-09
